# Supplementary material for: Plant nutation relies on steady propagation of spatially asymmetric growth pattern
Source: Quant Plant Biol. 2025 Jul 1;6:e30. doi: 10.1017/qpb.2025.10013 (PMC12451244; doi:10.1017/qpb.2025.10013)
Supplement: Rivière et al. supplementary material [file S2632882825100131sup001.zip]

Archive with 2 entries (2 files):
- Movie_S1.mp4
- SM_resubmission250506_compressed.pdf
